# Supplementary material for: Incidence of Mortality, Acute Kidney Injury and Graft Loss in Adult Kidney Transplant Recipients with Coronavirus Disease 2019: Systematic Review and Meta-Analysis
Source: J Clin Med. 2021 Nov 4;10(21):5162. doi: 10.3390/jcm10215162 (PMC8584628; doi:10.3390/jcm10215162)
Supplement: Supplementary file 1 [file jcm-10-05162-s001.zip]

Archive with 1 entries (1 files):
- jcm-1384349-supplementary.pdf
